# Supplementary material for: Temporal changes in intensity of bird parasite infections are dependent on latitude in the Western Palearctic
Source: PLoS One. 2026 Apr 9;21(4):e0346587. doi: 10.1371/journal.pone.0346587 (PMC13065049; doi:10.1371/journal.pone.0346587)
Supplement: S1 Table — (XLSX) [file pone.0346587.s001.xlsx]

## Sheet: Hoja1
Species	Year1	Year2	Parasites	Parasites (4 groups)	Parasites (+ groups)	Locality	LayDate (Y1)	Laydate (Y2)	ClutchSize (Y1)	Clutch Size (Y2)	Brood Size (Y1)	Brood Size (Y2)	Condition (Y1)	Condition (Y2)	PopSize (Y1)	PopSize (Y2)	Parast_Abund_mean (Y1)	Parast_Prev_mean (Y1)	N (Y1)	Parast_Abund_mean (Y2)	Parast_Prev_mean (Y2)	N (Y2)
Cyanistes caeruleus	2010	2021	Dermanyssus sp	Non-dipteran parasites	Non-dipteran parasites	Algeria, El Kala	8	16.1667	7.14	5.71429	6.43	4.57143	10.8	10.6067	6	10	3428.86	1	7	1902.29	1	7
Cyanistes caeruleus	2010	2021	Ixodes	Non-dipteran parasites	Non-dipteran parasites	Algeria, El Kala	8	16.1667	7.14	5.71429	6.43	4.57143	10.8	10.6067	6	10	3165	1	7	914.429	1	7
Delichon urbica	2010	2021	Haemoproteus prognei	Blood parasite	Haemosporida	Spain, Badajoz	62		3.66		2.71		15.17	15.2348	468	113		0.585	53	50.588	0.7083	72
Parus major	2010	2021	Leucocytozoon	Blood parasite	Haemosporida	Belgium, Antwerp	12.0462	9.88235	9.12	8.3125	7.62	4.94118			65	46	0.0369565	0.277	46	0.0413043	0.413	46
Parus major	2010	2021	Haemoproteus sp.	Blood parasite	Haemosporida	Belgium, Antwerp	12.0462	9.88235	9.12	8.3125	7.62	4.94118			65	46	4.02174	0.174	46	2.13261	0.174	46
Parus major	2010	2021	Plasmodium	Blood parasite	Haemosporida	Belgium, Antwerp	12.0462	9.88235	9.12	8.3125	7.62	4.94118			65	46	0.0434783	0.152	46	0.345652	0.391	46
Parus major	2010	2021	Lankesterella	Blood parasite	Lankesterellidae	Belgium, Antwerp	12.0462	9.88235	9.12	8.3125	7.62	4.94118			65	46	0.00217391	0.021	46	0.0108696	0.109	46
Parus major	2010	2021	Ixodes ricinus	Non-dipteran parasites	Non-dipteran parasites	Belgium, Antwerp	12.0462	9.88235	9.12	8.3125	7.62	4.94118			154	85	2.22609	0.652	115	0.180328	0.09	122
Ficedula hypoleuca	2010	2021	Protocalliphora azurea	Dipteran parasites	Dipteran parasites	Finland, Harjavalta	55.8	56.4	6.23	6.4	5.1	4.93	14.9	15	52.6957	37.9098	0.695652	0.2	115	6.58586	0.52	98
Ficedula hypoleuca	2010	2021	Ornithomya sp.	Dipteran parasites	Dipteran parasites	Finland, Harjavalta	55.8	56.4	6.23	6.4	5.1	4.93	14.9	15	52.6957	37.9098	0.608696	0.25	115	2.28283	0.429	98
Parus major	2010	2021	Protocalliphora azurea	Dipteran parasites	Dipteran parasites	Finland, Harjavalta	41.96	39.26	9.7	8.39	6.66	4.5	18.2	16.8	14.8	26.4228	2.88158	0.24	75	4	0.323	31
Pica pica	2010	2022	Haemoproteus	Blood parasite	Haemosporida	Spain, Hoya de Guadix	25	24.61	6.84	6.58	4.32	4.38			120	123	0	0	120	0.125	0.01	152
Pica pica	2010	2022	Plasmodium	Blood parasite	Haemosporida	Spain, Hoya de Guadix	25	24.61	6.84	6.58	4.32	4.38			120	123	0	0	120	1.17	0.02	152
Pica pica	2010	2022	Trypanosoma	Blood parasite	Kinetoplastida	Spain, Hoya de Guadix	25	24.61	6.84	6.58	4.32	4.68			120	123	0	0	120	0.01	0.02	152
Pica pica	2010	2022	Leucocytozoon	Blood parasite	Haemosporida	Spain, Hoya de Guadix	25	24.61	6.84	6.58	4.32	4.68			120	123	29.6726	0.796	120	0.116	0.084	152
Pica pica	2010	2022	Carnus sp.	Dipteran parasites	Dipteran parasites	Spain, Hoya de Guadix	25	24.61	6.84	6.58	4.32	4.68			91	123	1.06522	0.71	28	0.489	0.39	153
Cyanistes caeruleus	2005	2022	*Plasmodium SGS1	Blood parasite	Haemosporida	Hungary, Budapest	17.8462	16.3889	11.76	10.9444	11.4167	9.2	11.1435	10.5692	73	70		0.387755	49		0.375	24
Cyanistes caeruleus	2005	2022	*Plasmodium GRW11	Blood parasite	Haemosporida	Hungary, Budapest	17.8462	16.3889	11.76	10.9444	11.4167	9.2	11.1435	10.5692	73	70		0.1224	49		0.125	24
Ficedula albicollis	2010	2021	*Haemoproteus H-Coll2	Blood parasite	Haemosporida	Hungary, Budapest	34.0294	39.0256	6.047	6.15	4.061	4.32353	12.8	12.7185	61	82		0.118	34		0.8163	49
Ficedula albicollis	2010	2021	*Haemoproteus H-Coll3	Blood parasite	Haemosporida	Hungary, Budapest	34.0294	39.0256	6.047	6.15	4.061	4.32353	12.8	12.7185	61	82		0.059	34		0.61222	49
Ficedula albicollis	2010	2021	*Plasmodium P-Coll1	Blood parasite	Haemosporida	Hungary, Budapest	34.0294	39.0256	6.047	6.15	4.061	4.32353	12.8	12.7185	61	82		0	34		0	49
Ficedula albicollis	2010	2021	*Plasmodium P-Coll4	Blood parasite	Haemosporida	Hungary, Budapest	34.0294	39.0256	6.047	6.15	4.061	4.32353	12.8	12.7185	61	82		0	34		0	49
Ficedula albicollis	2010	2021	*Plasmodium P-Coll5	Blood parasite	Haemosporida	Hungary, Budapest	34.0294	39.0256	6.047	6.15	4.061	4.32353	12.8	12.7185	61	82		0	34		0	49
Ficedula albicollis	2010	2021	*Plasmodium SGS1	Blood parasite	Haemosporida	Hungary, Budapest	34.0294	39.0256	6.047	6.15	4.061	4.32353	12.8	12.7185	61	82		0	34		0.20408	49
Ficedula albicollis	2010	2021	*Plasmodium GRW09	Blood parasite	Haemosporida	Hungary, Budapest	34.0294	39.0256	6.047	6.15	4.061	4.32353	12.8	12.7185	61	82		0.029	34		0.40816	49
Ficedula albicollis	2010	2021	*Plasmodium RTSR1	Blood parasite	Haemosporida	Hungary, Budapest	34.0294	39.0256	6.047	6.15	4.061	4.32353	12.8	12.7185	61	82		0	34		0.40816	49
Ficedula albicollis	2010	2021	*Plasmodium WW4	Blood parasite	Haemosporida	Hungary, Budapest	34.0294	39.0256	6.047	6.15	4.061	4.32353	12.8	12.7185	61	82		0	34		0.20408	49
Ficedula albicollis	2010	2021	*Plasmodium AEMO01	Blood parasite	Haemosporida	Hungary, Budapest	34.0294	39.0256	6.047	6.15	4.061	4.32353	12.8	12.7185	61	82		0	34		0.20408	49
Hirundo rustica	2010	2021	Brueelia sp.	Feather parasites	Feather parasites	Denmark, Kraghede	37	36.4	4.48	4.55	3.94	4.8	18.79	18.695	124	60	9.64	0.768	224	1.7	0.35	60
Hirundo rustica	2010	2021	Trouessartia crucifera	Feather parasites	Feather parasites	Denmark, Kraghede	37	36.4	4.48	4.55	3.94	4.8	18.79	18.695	124	60	28.67	0.844	224	16.0351	0.351	60
Hirundo rustica	2010	2021	Ornithomyia avicularia	Dipteran parasites	Dipteran parasites	Denmark, Kraghede	37	36.4	4.48	4.55	3.94	4.8	18.79	18.695	124	60	0.277	0.232	224	0.118644	0.119	60
Hirundo rustica	2010	2021	Ornithonyssus bursa	Non-dipteran parasites	Non-dipteran parasites	Denmark, Kraghede	37	36.4	4.48	4.55	3.94	4.8	18.79	18.695	124	60	0	0	224	0	0	60
Hirundo rustica	2011	2021	Plasmodium	Blood parasite	Haemosporida	Poland, Lomianki	52	55	4.91111	4.80303	4.74419	4.37143	19.1824	18.3435	54	66	0.025	0.025	40	0	0	40
Hirundo rustica	2011	2021	Leucocytozoon	Blood parasite	Haemosporida	Poland, Lomianki	52	55	4.91111	4.80303	4.74419	4.37143	19.1824	18.3435	54	66	0	0	40	0.025	0.025	40
Hirundo rustica	2011	2021	Haemoproteus	Blood parasite	Haemosporida	Poland, Lomianki	52	55	4.91111	4.80303	4.74419	4.37143	19.1824	18.3435	54	66	0.025	0.025	40	0.05	0.05	40
Hirundo rustica	2011	2021	Trypanosoma	Blood parasite	Kinetoplastida	Poland, Lomianki	52	55	4.91111	4.80303	4.74419	4.37143	19.1824	18.3435	54	66	0.025	0.025	40	0	0	40
Hirundo rustica	2011	2021	Mallophaga	Feather parasites	Feather parasites	Poland, Lomianki	52	55	4.91111	4.80303	4.74419	4.37143	19.1824	18.3435	54	66	22.625	0.975	80	22.5125	0.9125	80
Coracias garrulus	2010	2021	Haemoproteus	Blood parasite	Haemosporida	Spain, Almería	50.41	44.51	5.16667	5	3.89655	3.93617	138.639	142.818	53	63	16.1833	1	36	8.064	1	50
Coracias garrulus	2010	2021	Leucocytozoon	Blood parasite	Haemosporida	Spain, Almería	50.41	44.51	5.16667	5	3.89655	3.93617	138.639	142.818	53	63	0.0305556	0.306	36	0.134	0.58	50
Coracias garrulus	2010	2021	Trypanosoma	Blood parasite	Kinetoplastida	Spain, Almería	50.41	44.51	5.16667	5	3.89655	3.93617	138.639	142.818	53	63	0.00277778	0.027	36	0.0114	0.08	50
Cyanistes caeruleus	2010	2021	Haemoproteus	Blood parasite	Haemosporida	Spain, Valsain	34	22.5	9.01	9.6	8.34	9.53731	9.89	9.67628	72	70	12.9043	0.911	56	13.0492	0.7377	61
Cyanistes caeruleus	2010	2021	Leucocytozoon	Blood parasite	Haemosporida	Spain, Valsain	34	22.5	9.01	9.6	8.34	9.53731	9.89	9.67628	72	70		0.339	56	0.178689	0.459	61
Cyanistes caeruleus	2010	2021	Trypanosoma	Blood parasite	Kinetoplastida	Spain, Valsain	34	22.5	9.01	9.6	8.34	9.53731	9.89	9.67628	72	70		0.054	56	0.0755738	0.1967	61
Cyanistes caeruleus	2010	2021	Lankesterella	Blood parasite	Lankesterellidae	Spain, Valsain	34	22.5	9.01	9.6	8.34	9.53731	9.89	9.67628	72	70		0	56	0.00491803	0.492	61
Cyanistes caeruleus	2010	2021	Plasmodium	Blood parasite	Haemosporida	Spain, Valsain	34	22.5	9.01	9.6	8.34	9.53731	9.89	9.67628	72	70		0	56	0.00163934	0.164	61
Cyanistes caeruleus	2010	2021	Culicoides spp	Dipteran parasites	Dipteran parasites	Spain, Valsain	34	22.5	9.01	9.6	8.34	9.53731	9.89	9.67628	72	70	95.0952	1	21	57.375	0.9375	16
Cyanistes caeruleus	2010	2021	Simulium spp.	Dipteran parasites	Dipteran parasites	Spain, Valsain	34	22.5	9.01	9.6	8.34	9.53731	9.89	9.67628	72	70	28.7143	1	21	3.75	0.75	16
Cyanistes caeruleus	2010	2021	Protocalliphora azurea	Dipteran parasites	Dipteran parasites	Spain, Valsain	34	22.5	9.01	9.6	8.34	9.53731	9.89	9.67628	72	70	47.25	0.95	20	30.25	0.9375	16
Cyanistes caeruleus	2010	2021	Microfilaria	Blood parasite	Nematoda	Spain, Valsain	34	22.5	9.01	9.6	8.34	9.53731	9.89	9.67628	72	70		0	56	0.0280328	0.492	61
Cyanistes caeruleus	2010	2021	Ceratophyllus gallinae	Non-dipteran parasites	Non-dipteran parasites	Spain, Valsain	34	22.5	9.01	9.6	8.34	9.53731	9.89	9.67628	72	70	103.952	0.238	21	284.75	0.375	16
Cyanistes caeruleus	2010	2021	Dermanyssus sp	Non-dipteran parasites	Non-dipteran parasites	Spain, Valsain	34	22.5	9.01	9.6	8.34	9.53731	9.89	9.67628	72	70	1059.43	0.952	21	1090.94	1	16
Ficedula hypoleuca	2010	2021	Trypanosoma	Blood parasite	Kinetoplastida	Spain, Valsain	54.125	45.5	5.45833	5.8	5.23529	4.07	12.0048	12.26	72	81	0.9275	0.417	24	0.341333	0.2	45
Ficedula hypoleuca	2010	2021	Haemoproteus sp.	Blood parasite	Haemosporida	Spain, Valsain	54.125	45.5	5.45833	5.8	5.23529	4.07	12.0048	12.26	72	81	3.01667	0.333	24	0.668889	0.2222	45
Ficedula hypoleuca	2010	2021	Plasmodium	Blood parasite	Haemosporida	Spain, Valsain	54.125	45.5	5.45833	5.8	5.23529	4.07	12.0048	12.26	72	81	0.00416667	0.042	24	0	0	45
Cyanistes caeruleus	2010	2021	Protocalliphora	Dipteran parasites	Dipteran parasites	France, Corsica	35	37	6.91	6.82	6.03	5.93			66	75	46.8444	0.97826	46	27.4286	0.98	50
Parus major	2005	2021	Plasmodium	Blood parasite	Haemosporida	Portugal, Coimbra	14.48	11.15	6.27	5.7	5.64	3.7	17.14	16.79	22	27	1.26809	0.213	47	4.61	0.35	40
Parus major	2005	2021	Leucocytozoon	Blood parasite	Haemosporida	Portugal, Coimbra	14.48	11.15	6.27	5.7	5.64	3.7	17.14	16.79	22	27	0.0170213	0.17	47	0.05	0.5	40
Parus major	2015	2021	*Leucocytozoon	Blood parasite	Haemosporida	Czechia, Milovice forest	34	36							56	57		0.214286	56		0.530612	57
Parus major	2015	2021	*Plasmodium	Blood parasite	Haemosporida	Czechia, Milovice forest	34	36							56	57		0.321429	56		0.719298	57
Passer domesticus	2013	2020	*Plasmodium	Blood parasite	Haemosporida	Spain, Sevilla							25.3745	24.9682	541	256		0.341959	541		0.304688	256
Passer domesticus	2013	2020	*Haemoproteus	Blood parasite	Haemosporida	Spain, Sevilla							25.3745	24.9682	541	256		0.107209	541		0.078125	256
Passer domesticus	2013	2020	*Leucocytozoon	Blood parasite	Haemosporida	Spain, Sevilla							25.3745	24.9682	541	256		0.219963	541		0.253906	256
			* detected and identified by molecular methods. Lineage name is added when available.
Table S1:
