# Supplementary material for: Temporal changes in intensity of bird parasite infections are dependent on latitude in the Western Palearctic
Source: PLoS One. 2026 Apr 9;21(4):e0346587. doi: 10.1371/journal.pone.0346587 (PMC13065049; doi:10.1371/journal.pone.0346587)
Supplement: S2 Table — (XLSX) [file pone.0346587.s002.xlsx]

## Sheet: Hoja1
Species	Parasites	Population	Latitude	Year1	Year2	LayDate(log10) (Y1)	LayDate(log10) (Y2)	CluthSize (Y1)	CluthSize (Y2)	BroodSize (Y1)	BroodSize (Y2)	BodyCond (log10) (Y1)	BodyCond (log10) (Y2)	Temp (Y1)	Temp (Y2)	TempChange º/Y	PopSize(Log10) )(Y1)	PopSize(Log10) )(Y2)	MeanParsAbun(log10) (Y1)	MeanParsAbun(log10) (Y2)	MeanParsPrev(log10) (Y1)	MeanParsPrev(log10) (Y2)	N (Y1)	N (Y2)	Weight
Cyanistes caeruleus	Non-dipteran parasites	Algeria, El Kala	36.51	2010	2021	1.59106	1.67364	7.14	5.71	6.4	4.57	1.033	1.026	15.5089	15.2189	-0.026	0.778	1	3.518	3.149	0.301	0.301	7	7	2.63906
Delichon urbica	Blood parasite	Spain, Badajoz	38.5	2010	2021	1.96848		3.66		2.7		1.181	1.183	21.5736	21.4344	-0.013	2.67	2.053		1.713	0.2	0.233	53	72	4.82831
Parus major	Blood parasite	Belgium, Antwerp	51.16	2010	2021	1.63393	1.61154	9.12	8.31	7.6	4.94	1.245	1.246	10.1686	7.00944	-0.287	1.813	1.663	0.307	0.213	0.063	0.104	46	46	4.52179
Parus major	Non-dipteran parasites	Belgium, Antwerp	51.16	2010	2021	1.63393	1.61154	9.12	8.31	7.6	4.94	1.245	1.246	10.1686	7.00944	-0.287	2.188	1.929	0.509	0.072	0.218	0.037	115	122	5.46806
Ficedula hypoleuca	Dipteran parasites	Finland, Harjavalta	61.2	2010	2021	1.93852	1.94151	6.23	6.4	5.1	4.93	1.173	1.176	11.1449	9.70017	-0.131	1.722	1.579	0.218	0.735	0.088	0.169	115	98	5.36129
Parus major	Dipteran parasites	Finland, Harjavalta	61.2	2010	2021	1.86308	1.84671	9.7	8.39	6.7	4.5	1.26	1.225	11.1449	9.70017	-0.131	1.17	1.422	0.589	0.699	0.093	0.122	75	31	4.66344
Pica pica	Blood parasite	Spain, Hoya de Guadix	37.18	2010	2022	1.74819	1.74515	6.84	6.58	4.3	4.39			12.0432			2.079	2.09	0.925	0.132	0.079	0.014	120	152	5.6058
Pica pica	Dipteran parasites	Spain, Hoya de Guadix	37.18	2010	2022	1.74819	1.74515	6.84	6.58	4.3	4.39			12.0432			1.959	2.09	0.315	0.173	0.233	0.143	28	153	5.60947
Cyanistes caeruleus	Blood parasite	Hungary, Budapest	47.43	2005	2022	1.68883	1.67568	11.76	10.94	11.4	9.2	1.047	1.024	14.616	18.2	0.211	1.863	1.845			0.099	0.097	49	24	4.29046
Ficedula albicollis	Blood parasite	Hungary, Budapest	47.43	2010	2021	1.81311	1.84526	6.05	6.15	4.1	4.32	1.107	1.104	14.1435	14.1229	-0.002	1.785	1.914			0.009	0.109	34	49	4.41884
Hirundo rustica	Feather parasites	Denmark, Kraghede	57.12	2010	2021	1.83251	1.82866	4.48	4.55	3.9	4.8	1.274	1.272	10.0694	10.1406	0.006	2.093	1.778	1.304	0.994	0.257	0.13	224	60	5.64897
Hirundo rustica	Dipteran parasites	Denmark, Kraghede	57.12	2010	2021	1.83251	1.82866	4.48	4.55	3.9	4.8	1.274	1.272	10.0694	10.1406	0.006	2.093	1.778	0.106	0.049	0.091	0.049	224	60	5.64897
Hirundo rustica	Non-dipteran parasites	Denmark, Kraghede	57.12	2010	2021	1.83251	1.82866	4.48	4.55	3.9	4.8	1.274	1.272	10.0694	10.1406	0.006	2.093	1.778	0	0	0	0	224	60	5.64897
Hirundo rustica	Blood parasite	Poland, Lomianki	51.57	2011	2021	1.91908	1.9345	4.91	4.8	4.7	4.37	1.283	1.263	14.8134	12.8215	-0.199	1.732	1.82	0.008	0.008	0.008	0.008	40	40	4.38203
Hirundo rustica	Feather parasites	Poland, Lomianki	51.57	2011	2021	1.91908	1.9345	4.91	4.8	4.7	4.37	1.283	1.263	14.8134	12.8215	-0.199	1.732	1.82	1.373	1.371	0.296	0.282	80	80	5.00395
Coracias garrulus	Blood parasite	Spain, Tabernas	37.05	2010	2021	1.91068	1.878	5.17	5	3.9	3.94	2.142	2.155	21.7628	23.8086	0.186	1.724	1.799	0.807	0.572	0.16	0.191	36	50	4.45435
Cyanistes caeruleus	Blood parasite	Spain, Valsain	40.89	2010	2021	1.81291	1.72835	9.01	9.6	8.3	9.54	0.995	0.986	12.811	15.0277	0.202	1.857	1.845	1.143	0.508	0.085	0.153	56	61	4.40672
Cyanistes caeruleus	Dipteran parasites	Spain, Valsain	40.89	2010	2021	1.81291	1.72835	9.01	9.6	8.3	9.54	0.995	0.986	12.811	15.0277	0.202	1.857	1.845	1.764	1.498	0.297	0.273	21	16	3.61092
Cyanistes caeruleus	Non-dipteran parasites	Spain, Valsain	40.89	2010	2021	1.81291	1.72835	9.01	9.6	8.3	9.54	0.995	0.986	12.811	15.0277	0.202	1.857	1.845	2.765	2.838	0.203	0.227	21	16	3.61092
Ficedula hypoleuca	Blood parasite	Spain, Valsain	40.89	2010	2021	1.93006	1.88366	5.46	5.8	5.2	4.07	1.079	1.088	12.811	15.0277	0.202	1.857	1.908	0.365	0.126	0.102	0.057	24	45	4.23411
Cyanistes caeruleus	Dipteran parasites	France, Corsica	42.38	2010	2021	1.81954	1.83251	6.91	6.82	6	5.93			15.7393	15.6302	-0.01	1.82	1.875	1.68	1.454	0.296	0.297	46	50	4.56435
Parus major	Blood parasite	Portugal, Coimbra	40.22	2005	2021	1.65782	1.6248	6.27	5.7	5.6	3.7	1.234	1.225	13.1969	15.0156	0.114	1.342	1.431	0.216	0.522	0.076	0.154	47	40	4.46591
Parus major	Blood parasite	Czechia, Milovice forest	48.82	2015	2021	1.81291	1.82607							13.4317	12.3338	-0.183	1.748	1.756			0.103	0.211	56	57	4.72739
Passer domesticus	Blood parasite	Spain, Sevilla	37.22	2013	2020							1.404	1.397	26.7002	27.8946	0.171	2.733	2.408			0.087	0.084	541	256	6.68085
