# Supplementary material for: Temporal changes in intensity of bird parasite infections are dependent on latitude in the Western Palearctic
Source: PLoS One. 2026 Apr 9;21(4):e0346587. doi: 10.1371/journal.pone.0346587 (PMC13065049; doi:10.1371/journal.pone.0346587)
Supplement: S3 Table — (XLSX) [file pone.0346587.s003.xlsx]

## Sheet: Hoja1
Locality	Researcher	Methods Reference
Coimbra (Portugal)	Garrido-Bautista, J., Norte, A.C.	*Norte A C, Araújo P M, Sampaio H L, Sousa J P, Ramos J A. Haematozoa infections in a Great Tit Parus major population in Central Portugal: relationships with breeding effort and health. Ibis, 2009; 151: 677-688.
Badajoz (Spain)	Marzal, A.	Marzal, A., Balbontín, J., Reviriego, M., García-Longoria, L., Relinque, C., Hermosell, I.G., Magallanes, S., López-Calderón, C., de Lope, F. and Møller, A.P. (2016), A longitudinal study of age-related changes in Haemoproteus infection in a passerine bird. Oikos, 125: 1092-1099. https://doi.org/10.1111/oik.02778
Seville (Spain)	Figuerola, J.	Ferraguti M, Martínez-de la Puente J, Bensch S, Roiz D, Ruiz S, Viana DS, Soriguer RC, Figuerola J. Ecological determinants of avian malaria infections: An integrative analysis at landscape, mosquito and vertebrate community levels. J Anim Ecol. 2018; 87:727-740. doi: 10.1111/1365-2656.12805.
		Cebrián-Camisón S, Martínez-de la Puente J, Ruiz-López M J, Figuerola J. Do specialist and generalist parasites differ in their prevalence and intensity of infection? A test of the niche breadth and trade-off hypotheses. Int J Parasitol. 2025; 55:129-136. doi: 10.1016/j.ijpara.2024.11.009.
Guadix (Spain)	Soler, J.J., Ruiz-Rodríguez, M.	*Soler JJ, Møller AP, Soler M, Martínez JG. Interactions between a brood parasite and its host in relation to parasitism and immune defence. Evol Ecol Res. 1999;1(2):189-210.
Tabernas (Spain)	Valera F., Veiga J.	*Valera, F., Václav, R. Residency patterns and apparent survival in a cavity-nesting bird population: consequences of nest-box supplementation revealed by a long-term study. Avian Conservation and Ecology (2021) 16 (2): 8. [online] http://www.ace-eco.org/vol16/iss2/art8/
Valsaín (Spain)	Merino, S., Cantarero, A.,García-del Río, M.	Castaño‐Vázquez F, Merino S. Differential effects of environmental climatic variables on parasite abundances in blue tit nests during a decade. Int Zool. 2022; 17: 511-529.
El Kala (Algeria)	Ziane, N.	Møller A P, Merino S, Soler J J, Antonov A, Badás EP, Calero-Torralbo M A, de Lope F, Eeva T, Figuerola J, Flensted-Jensen E, Garamszegi L Z, González-Braojos S, Gwinner H, Hanssen S A, Heylen D, Ilmonen P, Klarborg K, Korpimäki E, Martínez J, Martínez-de la Puente J, Marzal A, Matthysen E, Matyjasiak P, Molina-Morales M, Moreno J, Mousseau T A, Nielsen J T, Pap P L, Rivero-de Aguilar J, Shurulin…
		Bouslama Z, Lambrechts M M, Ziane N, Djenidi R, Chabi Y. The effect of nest ectoparasites on parental provisioning in a north-African population of the Blue Tit Parus caeruleus. Ibis 2002; 144: E73-E78. https://doi.org/10.1046/j.1474-919X.2002.00070_5.x
Corsica (France)	Charmantier, A.	Mennerat A, Charmantier A, Perret P, Hurtrez-Boussès S, Lambrechts MM. Parasite intensity is driven by temperature in a wild bird. Peer Comm J. 2021; 1: e60.
Antwerp (Belgium)	Adriaensen, F.,Heylen, D.,Matthysen, E.	*Heylen D J A, Matthysen E. Effect of tick parasitism on the health status of a passerine bird. Functional Ecology 2008,;22: 1099-1107. https://doi.org/10.1111/j.1365-2435.2008.01463.x
Milovice forest (Czechia)	Svobodova, M.	Venkatachalam AKSB, Čepička I, Hrazdilová K, Svobodová M. Host specificity of passerine Lankesterella (Apicomplexa: Coccidia). Eur J Protistol. 2023; 90:126007. doi: 10.1016/j.ejop.2023.126007.
Budapest (Hungary)	Szöllősi, E., Török, J.	Szöllősi E, Cichoń M, Eens M, Hasselquist D, Kempenaers B, Merino S, et al. Determinants of distribution and prevalence of avian malaria in blue tit populations across Europe: separating host and parasite effects. J Evol Biol. 2011; 24: 2014–2024.
Lomianki (Poland)	Matyjasiak P.	*Matyjasiak P, Boniecki P, Fuszara M, Okołowski M, Olejniczak I, Feather holes and flight performance in the barn swallow Hirundo rustica. Animal Cells and Systems 2018; 22(2): 124-131.
Kraghede (Denmark)	Møller, A. P.	Møller A P, de Lope F, Saino N. Parasitism, immunity, and arrival date in a migratory bird, the Barn Swallow. Ecology 2004; 85: 206-219.
Harjavalta (Finland)	Eeva T.	Eeva T, Klemola T. Variation in prevalence and intensity of two avian ectoparasites in a polluted area. Parasitology 2013; 140: 1384–1393.
		* identification and quantification of blood parasites for this study follow metfhods described in Castaño‐Vázquez F, Merino S. Differential effects of environmental climatic variables on parasite abundances in blue tit nests during a decade. Int Zool. 2022; 17: 511-529.
